# Supplementary material for: Mitochondrial dysfunction in sepsis is associated with diminished intramitochondrial TFAM despite its increased cellular expression
Source: Sci Rep. 2020 Dec 3;10:21029. doi: 10.1038/s41598-020-78195-4 (PMC7713186; doi:10.1038/s41598-020-78195-4)
Supplement: Supplementary file 2 — Supplementary Information 2. [file 41598_2020_78195_MOESM2_ESM.xlsx]

## Sheet: Table 1
Age	Sex	BMI	Etiology(Gram)	CRP [mg/dL]	PCT [ng/dL]	Leukos [10^9/l]	SAPS II	SOFA	Dialysis	Beatmung	Lactat [mg/dL]	Septic shock	NA-Dosis	Death 30	Site of infection
68	m	25.7	none	9.826	15.15	12.5	34	16	yes	yes	2.6	yes	yes	yes	abdominal
56	m	28.3	gram-pos	24.4	1.4	19.6	62	12	yes	no	0.8	no	yes	no	pneumonia
28	w	23.2	gram-neg	18.172	5.18	10.7	58	14	yes	yes	3.7	yes	yes	yes	abdominal
65	w	29.2	gram-pos	33.909	4.78	17.1	42	10	yes	no	1.4	no	yes	yes	SSTI
53	m	32.4	gram-neg	17.75	0.39	16.1	79	13	yes	yes	1.8	no	yes	yes	pneumonia
57	m	29.2	gram-neg	22.3	79.34	8.6	28	5	no	no	0.7	no	yes	no	UTI
48	w	19.8	mix	34.8	1.8	33.7	39	12	yes	no	1.8	no	yes	no	pneumonia
63	w	27.4	gram-neg	4.576	0.96	9.5	41	10	no	yes	0.5	no	yes	no	pneumonia
73	m	31.3	gram-pos	41.858	12.05	18.4	26	8	no	yes	2.6	yes	yes	no	abdominal
70	m	24.8	kein	21.97	0.2	26.6	23	3	no	no	1.8	no	no	no	pneumonia

## Sheet: Figure 1A
mtDNA copy number [n-fold]
0h	0.5h	4h	24h	48h
n= 20	n=20	n=20	n= 20	n=20
0.0962269	0.817737	1.44163	0.971628	0.679833
1.84703	1.03206	0.628647	0.0952241	0.187301
1.39007	0.639941	1.26104	0.748545	0.779167
1.17209		0.912776	0.3412	0.420522
0.622657		0.595018	0.859129	0.651269
1.21946		1.23345	1.01686	0.795962
1.24377	0.537386	0.639564	0.527363	0.743004
1.19426	1.81707	0.606073	0.545603	0.566172
1.6596	0.244249	0.60824	0.0830362	0.0871847
1.42984	1.16994	1.78268	0.694248	0.410231
0.337309	0.568977	0.355994	0.230567	0.164259
1.50781	1.29698	1.23568	0.0958051	0.064543
1.24845	0.735081	0.23364	0.123363	0.0759385
0.941021	0.704165	1.21278	0.40108	0.276441
0.943721		0.815906	0.326862	0.292994
1.08656	0.720836	1.37521	0.46219	0.790469
1.62888	1.30858	1.57171	0.712223	0.393079
0.100187	1.21101	0.711878	0.708615	0.405749
0.147042	0.810394	0.58994	0.540471	0.280642
0.184008	0.719845	0.565571	0.355843	0.280099

## Sheet: Figure 1B
mtND1 mRNA [n-fold]
0h	0.5h	4h	24h	48h
n= 20	n=20	n=20	n= 20	n=20
0.951491	0.939146	0.775736	0.264205	0.105561
0.947269	0.906548	0.763732	0.18286	0.358646
1.16054	1.52489	0.691758	0.8029	0.901282
1.46092		0.434124	0.553359	0.485557
0.930136		1.0119	0.364295	0.0549805
0.351157		0.589332	1.22058	1.02948
0.603523	1.25314	1.53704	1.63285	1.13254
0.871238	0.836526	2.01054	0.801085	0.750488
0.746699	1.06002	0.986953	0.952398	0.0598842
0.796968	1.14326	1.40143	1.35351	1.25719
1.3266	1.11323	0.690268	0.381979	0.399397
1.07715	1.26916	0.947543	1.16405	0.601612
1.16171	1.02482	0.835635	0.661129	0.495429
1.03389	0.911427	1.21974	0.147371	0.514436
1.08611		0.90851	0.130867	0.815225
1.39205	0.30253	0.654967	0.269181	0.263176
1.07442	0.636585	0.903525	0.295216	0.692802
0.63009	0.525872	0.865964	0.240964	0.912577
0.604076	0.938876	1.58484	1.34452	0.69716
1.79395	0.805493	0.201542	0.054193	0.111045

## Sheet: Figure 1C
ATP content [RFU]
0h	0.5h	4h	24h	48h
n= 20	n=20	n=20	n= 20	n=20
1.86286e+06	1721435	1579104	1.19658e+06	1.04684e+06
740371	653400	668428	367312	202982
1.45317e+06	1.42145e+06	1.24669e+06	1076692	922970
1024646	933704	1.19108e+06	818837	582350
1.15463e+06	1009591	1.11835e+06	822164	704832
1.47128e+06	1.40534e+06	1097159	1065867	907818
1099997	1.03205e+06	1.10597e+06	923199	786048
1.24335e+06	1.40221e+06	1313226	993068	959485
1444538	1436186	1227187	955129	654618
1.51524e+06	1463720	1599097	1234461	951518
873107	816350	967798	766002	558936
1.89872e+06	1.85976e+06	1.66421e+06	1.31004e+06	720985
1631824	1.60609e+06	1241636	817768	455928
1.24168e+06	1243123	1.04188e+06	1.21885e+06	806297
1.78962e+06	1608919	1683185	1339126	1.06185e+06
926466	906244	864510	742971	737872
1.45964e+06	1.33266e+06	1150826	898376	755814
1.68041e+06	1581609	1.26696e+06	380536	283903
1550032	1579531	1633378	961488	812021
1166987	1114008	1034393	903516	863148

## Sheet: Figure 1D
mtDNA copy number [AU]
Healthy	Sepsis	Sepsis survivor	Sepsis non-survivor
n= 20	n= 10	n= 6	n= 4
0.0420389	0.0308897	0.0388785	0.0308897
0.218381	0.04	0.0489501	0.0456103
0.166848	0.0456103	0.0358029	0.0581269
0.200725	0.0581269	0.073374	0.0340332
0.141254	0.0340332	0.052406
0.067838	0.0489501	0.0615872
0.144335	0.0358029
0.144022	0.073374
0.210917	0.052406
0.127976	0.0615872
0.168108
0.248052
0.151081
0.121256
0.107017
0.0460918
0.183929
0.0429984
0.0552511
0.0922158

## Sheet: Figure 1E
mtND1 mRNA [AU]
Healthy	Sepsis	Sepsis survivor	Sepsis non-survivor
n= 20	n= 10	n= 6	n= 4
0.00826	0.00123	0.00825	0.00123
0.006614	0.00825	0.000486	0.000445
0.003246	0.000445	0.000158	0.000168
0.005299	0.000168	0.002561	0.001047
0.002898	0.001047	0.000405
0.002065	1	0.000116
0.003515	0.000158
0.000863	0.002561
0.003027	0.000405
0.003821	0.000116
0.008991
0.002058
0.001658
0.001546
0.008614
0.003873
0.01035
0.008013
0.016031
0.014974

## Sheet: Figure 1F
ATP content [RFU]
Healthy	Sepsis	Sepsis survivor	Sepsis non-survivor
n= 20	n= 10	n= 6	n= 4
1.86286e+06	396984	752017	396984
740371	752017	1189580	576544
1.45317e+06	576544	280816	774610
1024646	774610	881516	203725
1.15463e+06	203725	393379
1.47128e+06	1189580	773740
1099997	280816
1.24335e+06	881516
1444538	393379
1.51524e+06	773740
873107
1.89872e+06
1631824
1.24168e+06
1.78962e+06
926466
1.45964e+06
1.68041e+06
1550032
1166987

## Sheet: Figure 2A-C
TNF-alpha (pg/mL)						IL-6 (pg/mL)						IL-10 (pg/mL)
0h	0.5h	4h	24h	48h		0h	0.5h	4h	24h	48h		0h	0.5h	4h	24h	48h
n= 20	n=20	n=20	n= 20	n=20		n= 20	n=20	n=20	n= 20	n=20		n= 20	n=20	n=20	n= 20	n=20
0	79.1541	1209.57	48.8487	0		0	0	1428.36	1033.16	1827.64		0	0	8.374	404.834	302.326
0	0	931.359	272.755	0		0	0	999.78	1857.16	2157.16		3	0	0.0117	778.9	701.068
0.0003	0	1054.44	1789.4	15.2882		0	0	598.936	1185.14	1289.97		0	0	0.0034	483.033	593.745
0	0	1571.45	153.351	471.719		0	0	1162.87	2292.87	1712.87		0	0	100.453	773.549	13.3547
0	0	0	250.11	0		0	0	1357.16	1057.16	1162.87		0	0	349	1212.35	1175.74
0	0	1715.55	147.88	4.06618		0	0	1491.44	1822.87	1221.44		0	0	0.015	744.51	651.281
0	0	1059.17	124.956	4.94875		15	11	1492.87	1272.87	1382.87		0	0	5.233	617.103	607.352
1	0	1555.54	205.666	0		5	22	1170.22	1557.16	1457.16		0	0	0.0147	392.976	365.777
0	0	1500.68	1261.8	41.7802		5	0	0	775.809	1114.79		0.0012	0.0005	0.0075	887.573	665.842
2	0	1348.14	183.882	0.426863		5	7	1346.51	1471.48	1497.64		1	4	3	1016.36	988.295
0	0	1055.59	144.759	0		0	0	1130.77	1361.49	2346.7		0	0	0.0071	421.962	447.838
0	0	1028.59	532.851	53.1126		0	0	882.822	1225.34	1120.01		0.001	0.0002	0.0048	365.151	382.133
0.0008	0	974.814	437.818	29.404		0	0	1257.06	2143.3	1457.04		0.0019	0	0.0283	747.015	745.133
0	0	1267.62	414.407	23.3899		0.0001	0	472.087	761.491	861.491		0.0003	0	0.0073	599.271	711.078
0	0	1174.87	197.054	229.216		0	0	1095.88	993.084	1634.72		0	0	18.463	696.224	947.816
0	33.5753	1537.67	759.867	88.347		0	0	1362.72	2030.14	1472.33		0	0	0.0089	922.655	977.037
0.0005	0	1368.86	525.296	21.8491		0	0	833.927	660.974	942.031		0.0011	0	0.0029	568.611	570.264
0	0	931.252	211.378	0		0	0	820.437	1106.43	1537.22		0	0	0.01	611.332	752.836
0	0	1288.38	252.686	4.79001		0	0	1309.26	1469.83	1142.26		0	0.0008	0.74	692.216	570.106
0	2.01524	1399.03	504.322	37.9426		0	0	1051.31	1311.63	1660.97		0	0	0.0107	547.21	495.32

## Sheet: Figure 2D
PPARGC1A [n-fold]
0h	0.5h	4h	24h	48h
n=20	n=20	n=20	n= 20	n=20
2.45722	0.243985	1.35538	0.514785	0.917541
0.505508	0.942298	0.889232	0.796497	1.41061
0.612287	0.389621	0.162909	1.21565	2.63672
0.212777	1.96743	2.4284	1.84455	2.8825
0.224497	1.06347	1.79002	2.11485	3.97438
0.451077	0.942367	0.732679	0.518476	0.570439
0.575045	0.82971	0.492754	0.987772	1.06522
0.594838	0.742557	0.810858	0.640105	1.7268
0.0520874	1.02738	1.17389	3.1196	4.01282
0.0421908	0.0123457	1.99383	0.723673	1.19397
2.27309	0.270967	0.310151	1.64849	1.761
0.779748	0.917502	0.16012	1.40381	2.02171
0.555512	0.53774	0.314112	0.769339	1.91749
0.907623	0.205165	0.125681	3.2899	3.92348
1.47043	2.28238	3.87744	1.04392	1.36043
1.09722	0.96226	1.96914	1.99668	1.88868
0.663333	0.301139	1.1488	0.909305	1.34158
1.19905	0.714596	1.03171	2.43679	2.53258
4.1946	0.232522	0.245002	1.28343	1.85987
1.13186	1.3555	1.28049	2.73654	3.88955

## Sheet: Figure 2E
TFAM mRNA [n-fold]
0h	0.5h	4h	24h	48h
n= 20	n=20	n=20	n= 20	n=20
0.933713	1.36908	2.25407	1.6661	1.68799
0.899227	1.01866	2.53543	1.14318	1.36344
0.931881	0.636062	1.88405	1.67066	1.20067
0.953156	1.01	0.925639	1.03998	0.980045
0.898332	1.03	1.15293	1.33489	1.75987
0.857288	0.96	1.49803	2.0575	1.49917
0.987723	0.5137	1.18128	1.19993	1.11308
0.971248	1.25304	2.39784	1.71277	1.81422
1.01502	0.697433	1.73647	1.34904	1.27436
1.05342	1.42397	1.06929	1.15154	1.11453
1.22508	0.132508	1.94028	2.962	2.83592
0.957949	0.962666	1.3794	1.46639	1.8126
1.02474	0.599631	0.574447	1.03642	1.40235
0.996271	0.908554	3.40877	1.45289	2.40358
1.00638	0.84	0.108371	1.58678	5.18255
1.085	0.628415	1.68567	2.16945	0.919039
1.02779	0.851607	2.23495	0.904162	1.04548
1.22508	4.72238	9.26034	7.65083	6.1738
1.0308	1.25211	1.39567	1.13418	1.04714
0.853614	1.48186	3.08532	2.19135	2.02357
		2.08541	1.844	1.93267
		1.87083	1.45561	1.38265

[truncated: 9 more sheets: Figure 2F, Figure 3, Figure 4A, Figure 4B, Figure 4C, Figure 4D, Figure 4E, Figure 4F, Figure 4G]
